# Supplementary material for: Retention of Zn, Fe and phytic acid in parboiled biofortified and non-biofortified rice
Source: Food Chem X. 2020 Sep 29;8:100105. doi: 10.1016/j.fochx.2020.100105 (PMC7548297; doi:10.1016/j.fochx.2020.100105)
Supplement: Supplementary data 8 [file mmc8.xml]

<?xml version="1.0" encoding="utf-8" standalone="no"?>
<data>
  <datasets>
    <author>vtaleon@gmail.com</author>
    <type>0</type>
    <dataset>
      <value>4</value>
      <reason>Data will be made available on request</reason>
      <comments />
    </dataset>
  </datasets>
</data>
